# Supplementary material for: The Regulation of MicroRNA-21 by Interleukin-6 and Its Role in the Development of Fibrosis in Endometriotic Lesions
Source: Int J Mol Sci. 2024 Aug 19;25(16):8994. doi: 10.3390/ijms25168994 (PMC11354763; doi:10.3390/ijms25168994)
Supplement: Supplementary file 1 [file ijms-25-08994-s001.zip]

Archive with 1 entries (1 files):
- ijms-3099849-supplementary.pdf
